# Supplementary material for: Quinine Inhibits Infection of Human Cell Lines with SARS-CoV-2
Source: Viruses. 2021 Apr 9;13(4):647. doi: 10.3390/v13040647 (PMC8069458; doi:10.3390/v13040647)
Supplement: Supplementary file 1 [file viruses-13-00647-s001.zip]

Archive with 3 entries (3 files):
- SMovie1_Q-S 0 and 50 uM.avi
- SMovie2_Q-L 0 and 50 uM.avi
- Supplementary Figure 1.docx
